# Supplementary material for: Mycoplasma leachii strain PG50 shows reduced adherence and invasion compared to M. bovis strains 428E and PG45
Source: Vet Res Commun. 2025 Sep 30;49(6):339. doi: 10.1007/s11259-025-10901-x (PMC12484092; doi:10.1007/s11259-025-10901-x)
Supplement: Supplementary file 1 — Supplementary Material 1 (XLSX 14.3 KB) [file 11259_2025_10901_MOESM1_ESM.xlsx]

## Sheet: MDBK_2h
428E	PG50	PG45	428E_BVDV-	PG50_BVDV-	PG45_BVDV-
6.48855	5.17124	6.25285	6.51322	4.84094	6.69926
6.58092	5.29666	6.27416	6.52763	4.72154	6.57978
6.04271	4.64998	6.30773
5.99123	4.55226	6.31152
6.50965	4.58995	7.3457
6.57749	4.55791	7.34242

## Sheet: MDBK_24h
428E	PG50	PG45	428E_BVDV-	PG50_BVDV-	PG45_BVDV-
7.22531	4.75077	7.09342	7.66276	4.42597	7.65128
7.52849	4.87313	7.1959	7.81867	5.20772	7.55226
7.16083	5.0607	6.91381
7.55496	5.31387	6.7104
8.03342	5.67852	8.04139
8.02803	5.44248	8.04402

## Sheet: BTu_2h
428E	PG50	PG45	428E_BVDV-	PG50_BVDV-	PG45_BVDV-
6.27416	4.48902	6.51499	6.52591	4.6902	6.58358
6.32634	4.52677	6.62394	6.57978	4.8863	6.6149
6.8798	4.63009	5.96379
7.00145	4.76839	6.19498
6.30463	4.53431	6.58696
6.42651	4.44439	6.51455

## Sheet: BTU_24h
428E	PG50	PG45	428E_BVDV-	PG50_BVDV-	PG45_BVDV-
7.65546	5.81068	7.29226	7.36922	5.7877	7.20412
7.72236	5.75333	7.14405	7.39387	5.44716	7.09108
7.56859	5.95424	7.54282
7.74089	6.39833	7.36611
7.62531	5.58659	7.3236
7.59069	5.60781	7.43563

## Sheet: CP5_2h
428E	PG50	PG45
6.64444	4.58584	6.59843
6.65031	4.5555	6.31105
5.81068	4.47031	7.30103
5.85733	4.68215	6.97313
6.67821	4.66433	6.6338
6.67608	4.67271	6.62048

## Sheet: CP5_24h
428E	PG50	PG45
7.31246	5.4614	7.29226
7.38021	5.72835	7.28631
7.52288	5.80163	7.45535
7.38976	5.5563	7.35539
7.53148	5.71209	7.20593
7.39445	5.66683	7.51499
